# Supplementary material for: Chitosan-Hyaluronan Nanoparticles for Vinblastine Sulfate Delivery: Characterization and Internalization Studies on K-562 Cells
Source: Pharmaceutics. 2022 Apr 26;14(5):942. doi: 10.3390/pharmaceutics14050942 (PMC9143110; doi:10.3390/pharmaceutics14050942)
Supplement: Supplementary file 1 [file pharmaceutics-14-00942-s001.zip]

Archive with 1 entries (1 files):
- pharmaceutics-1651034-supplementary.pdf
